# Supplementary material for: Effects of Traditional Chinese Herbal Extracts on Tear Staining, Iron Status, Immune Function, and Antioxidant Capacity in Dogs
Source: Animals (Basel). 2026 May 24;16(11):1596. doi: 10.3390/ani16111596 (PMC13255681; doi:10.3390/ani16111596)
Supplement: Supplementary file 1 [file animals-16-01596-s001.zip]

Archive with 1 entries (1 files):
- animals-4251425-supplementary.pdf
